# Supplementary material for: Titanium Dioxide Nanoparticles Altered the lncRNA Expression Profile in Human Lung Cells
Source: Int J Environ Res Public Health. 2023 Jan 6;20(2):1059. doi: 10.3390/ijerph20021059 (PMC9858630; doi:10.3390/ijerph20021059)
Supplement: Supplementary file 1 [file ijerph-20-01059-s001.zip]

Archive with 1 entries (1 files):
- ijerph-2088677-supplementary.pdf
